# Supplementary material for: Heat Shock Causes Lower Plasmodium Infection Rates in Anopheles albimanus
Source: Front Immunol. 2021 Jun 24;12:584660. doi: 10.3389/fimmu.2021.584660 (PMC8264367; doi:10.3389/fimmu.2021.584660)
Supplement: Supplementary file 2 [file Table_2.xlsx]

## Sheet: Sheet2
30-10-20	A01	SYBR
	A01	SYBR	s7	toc1	20.22
	A02	SYBR	s7	toc2	19.36
	A03	SYBR	s7	toc3	18.26
	A04	SYBR	s7	top1	17.57
	A05	SYBR	s7	top2	18.27
	A06	SYBR	s7	top3	19.53
	A07	SYBR	s7	2h1	19.64
	A08	SYBR	s7	2h2	18.69
	A09	SYBR	s7	2h3	27.64
	A10	SYBR	s7	6h1	30.72
	A11	SYBR	s7	6h2	28.8
	A12	SYBR	s7	6h3	23.7
	B01	SYBR	frep	toc1	26.36
	B02	SYBR	frep	toc2	28.36
	B03	SYBR	frep	toc3	25.52
	B04	SYBR	frep	top1	26.25
	B05	SYBR	frep	top2	24.4
	B06	SYBR	frep	top3	25.56
	B07	SYBR	frep	2h1	27.18
	B08	SYBR	frep	2h2	22.42
	B09	SYBR	frep	2h3	23.95
	B10	SYBR	frep	6h3	28.13
	B11	SYBR	frep	6h2	33.64
	B12	SYBR	frep	6h1	30.06
	H01	SYBR	c- s7		N/A
	H02	SYBR	c+ s7		27.65
	H03	SYBR	c+ frep		20.91
	H04	SYBR	c- frep		N/A

## Sheet: Sheet1
28-10 2020	A01	SYBR	s7	Unkn	toc1
	A01	SYBR	s7	Unkn	toc1	21.32
	A02	SYBR	s7	Unkn	toc2	17.26
	A03	SYBR	s7	Unkn	toc3	18.95
	A04	SYBR	s7	Unkn	top1	16.9
	A05	SYBR	s7	Unkn	top2	14.75
	A06	SYBR	s7	Unkn	top3	17.39
	A07	SYBR	s7	Unkn	2h1	16.84
	A08	SYBR	s7	Unkn	2h2	15.52
	A09	SYBR	s7	Unkn	2h3	18.17
	A10	SYBR	s7	Unkn	6h1	18.81
	A11	SYBR	s7	Unkn	6h2	17.28
	A12	SYBR	s7	Unkn	6h3	20.33
	B01	SYBR	hsp70	Unkn	toc1	N/A
	B02	SYBR	hsp70	Unkn	toc2	N/A
	B03	SYBR	hsp70	Unkn	toc3	N/A
	B04	SYBR	hsp70	Unkn	top1	35.66
	B05	SYBR	hsp70	Unkn	top2	32.16
	B06	SYBR	hsp70	Unkn	top3	33.96
	B07	SYBR	hsp70	Unkn	2h1	35.11
	B08	SYBR	hsp70	Unkn	2h3	35.57
	B09	SYBR	hsp70	Unkn	2h2	34.76
	B10	SYBR	hsp70	Unkn	6h1	39.37
	B11	SYBR	hsp70	Unkn	6h2	35.49
	B12	SYBR	hsp70	Unkn	6h3	34.53
	C01	SYBR	PO	Unkn	toc1	32.25
	C02	SYBR	PO	Unkn	toc2	35.23
	C03	SYBR	PO	Unkn	toc3	35.62
	C04	SYBR	PO	Unkn	top1	35.03
	C05	SYBR	PO	Unkn	top2	32.73
	C06	SYBR	PO	Unkn	top3	31.73
	C07	SYBR	PO	Unkn	2h1	33.07
	C08	SYBR	PO	Unkn	2h2	33.14
	C09	SYBR	PO	Unkn	2h3	31.01
	C10	SYBR	PO	Unkn	6h1	30.45
	C11	SYBR	PO	Unkn	6h2	29.27
	C12	SYBR	PO	Unkn	6h3	29.9
	D01	SYBR	tet	Unkn	toc1	35.99
	D02	SYBR	tet	Unkn	toc2	34.14
	D03	SYBR	tet	Unkn	toc3	36.54
	D04	SYBR	tet	Unkn	top1	35.68
	D05	SYBR	tet	Unkn	top2	33.13
	D06	SYBR	tet	Unkn	top3	33.86
	D07	SYBR	tet	Unkn	2h1	37.02
	D08	SYBR	tet	Unkn	2h2	39.05
	D09	SYBR	tet	Unkn	2h3	37.2
	D10	SYBR	tet	Unkn	6h2	28.96
	D11	SYBR	tet	Unkn	6h1	34.4
	D12	SYBR	tet	Unkn	6h3	34.39
	E01	SYBR	dnmt2	Unkn	toc1	32.74
	E02	SYBR	dnmt2	Unkn	toc3	30.14
	E03	SYBR	dnmt2	Unkn	toc2	26.94
	E04	SYBR	dnmt2	Unkn	top1	30.08
	E05	SYBR	dnmt2	Unkn	top2	30.52
	E06	SYBR	dnmt2	Unkn	top3	30.84
	E07	SYBR	dnmt2	Unkn	2h1	24.65
	E08	SYBR	dnmt2	Unkn	2h2	28.67
	E09	SYBR	dnmt2	Unkn	2h3	27.38
	E10	SYBR	dnmt2	Unkn	6h3	30.61
	E11	SYBR	dnmt2	Unkn	6h2	28.66
	E12	SYBR	dnmt2	Unkn	6h1	27.11
	F01	SYBR	duox	Unkn	toc1	33.22
	F02	SYBR	duox	Unkn	toc2	29.42
	F03	SYBR	duox	Unkn	toc3	27.94
	F04	SYBR	duox	Unkn	top1	31.78
	F05	SYBR	duox	Unkn	top2	23.98
	F06	SYBR	duox	Unkn	top3	32.4
	F07	SYBR	duox	Unkn	2h1	29.38
	F08	SYBR	duox	Unkn	2h2	33.48
	F09	SYBR	duox	Unkn	2h3	N/A
	F10	SYBR	duox	Unkn	6h1	31.68
	F11	SYBR	duox	Unkn	6h3	31.93
	F12	SYBR	duox	Unkn	6h2	30.08
	H01	SYBR		Unkn
	H01	SYBR	c- s7	Unkn	toc1	N/A
	H02	SYBR	c+ S7	Unkn	toc2	31.66
	H03	SYBR	c- hsp70	Unkn	top2	N/A
	H04	SYBR	c+ hsp70	Unkn	top3	32.54
	H05	SYBR	c- dnmt2	Unkn	toc3	N/A
	H06	SYBR	c+ dnmt2	Unkn	6h3	27.06
	H07	SYBR	c- PO	Unkn	top1	N/A
	H08	SYBR	c+ PO	Unkn	6h2	9.28
	H09	SYBR	c- tet	Unkn	2h3	N/A
	H10	SYBR	c+ tet	Unkn	2h2	38.96
	H11	SYBR	c-duox	Unkn	2h1	N/A
	H12	SYBR	c+ duox	Unkn	6h1	32.16
